# Supplementary material for: Haploinsufficiency of Adenomatous Polyposis Coli Coupled with Kirsten Rat Sarcoma Viral Oncogene Homologue Activation and P53 Loss Provokes High-Grade Glioblastoma Formation in Mice
Source: Cancers (Basel). 2024 Mar 4;16(5):1046. doi: 10.3390/cancers16051046 (PMC10930734; doi:10.3390/cancers16051046)
Supplement: Supplementary file 1 [file cancers-16-01046-s001.zip]

Archive with 3 entries (3 files):
- Mouse behavior test Suppl Table S3.pdf
- Primary Antibodies Suppl Table S2.xlsx
- Suppl Table S1 Genoctyping Primers.xlsx
