# Supplementary material for: Haploinsufficiency of Adenomatous Polyposis Coli Coupled with Kirsten Rat Sarcoma Viral Oncogene Homologue Activation and P53 Loss Provokes High-Grade Glioblastoma Formation in Mice
Source: Cancers (Basel). 2024 Mar 4;16(5):1046. doi: 10.3390/cancers16051046 (PMC10930734; doi:10.3390/cancers16051046)
Supplement: Supplementary file 1 [file cancers-16-01046-s001.zip › Primary Antibodies Suppl Table S2.xlsx]

## Sheet: Sheet1
Supplementary Table S2: List of primary antibodies used in this study, and information on working dilutions of antibodies in Western blotting (WB), immunofluorescence (IF) and immunohistochemistry (IHC)
Primary Antibody	Species	Cat. No.	Company	Dilution	Application
Active-β-catenin	Mouse	12-301	Millipore	1:1000	IHC, WB
Akt	Rabbit	4691S	Cell Signaling Technology	1:1000	WB
CD31	Rat	SZ31	Dianova	1:200	IHC
CD133	Rabbit	sc-23979	Santa Cruz Biotechnology	1:200	IHC,WB
c-Myc	Rabbit	sc-788	Santa Cruz Biotechnology	1:200	IHC,WB
Cyclin D1	Rabbit	sc-718	Santa Cruz Biotechnology	1:200	IHC,WB
EGFR	Rabbit	2231	Cell Signaling Technology	1:1000	IHC, WB
GFAP	Rabbit	ab7260	Abcam	1:1000	WB/IF
Ki-67	Rabbit	ab16667	Abcam	1:1000	IHC/IF
p-Histone 3	Rabbit	sc-12353-R	Santa Cruz Biotechnology	1:200	IHC
Nestin	Rabbit	N5413	Sigma Aldrich	1:1000	IHC
Notch1	Goat	sc-6014	Santa Cruz Biotechnology	1:200	IHC
Total Akt	Rabbit	9272	Cell Signaling Technology	1:1000	WB
p-Akt	Rabbit	4060	Cell Signaling Technology	1:2000	WB
p-44/42	Rabbit	4695	Cell Signaling Technology	1:1000	WB
pp44-42	Rabbit	9101s	Cell Signaling Technology	1:1000	WB
PDGFRa	Rabbit	3174	Cell Signaling Technology	1:1000	IHC, WB
total β-catenin	Mouse	sc-7963	Santa Cruz Biotechnology	1:200	WB
VEGF	Rabbit	sc-152	Santa Cruz Biotechnology	1:200	IHC, WB
Vimentin	Mouse	sc-32322	Santa Cruz Biotechnology	1:200	IHC, WB
β-actin	Mouse	A1978	Sigma Aldrich	1:1000	WB
