# Supplementary material for: Haploinsufficiency of Adenomatous Polyposis Coli Coupled with Kirsten Rat Sarcoma Viral Oncogene Homologue Activation and P53 Loss Provokes High-Grade Glioblastoma Formation in Mice
Source: Cancers (Basel). 2024 Mar 4;16(5):1046. doi: 10.3390/cancers16051046 (PMC10930734; doi:10.3390/cancers16051046)
Supplement: Supplementary file 1 [file cancers-16-01046-s001.zip › Suppl Table S1 Genoctyping Primers.xlsx]

## Sheet: Sheet1
Supplementary Table S1. List of genotyping primers used in this study.
Gene name	Forward Sequence 5' to 3'	Reverse Sequence 5' to 3'	Annealing Temp
Cre	CATCGCCAGTCTAGCC CACT	CACGTTCACCGGCAT CAAC	55 ̊C
LSL-K-rasG12D	AGCTAGCCACCAT GGCTTGAG-TAAGTCTGCA	CCTTTACAAGCGCACGCAGACT GTAGA	60 ̊C
p53 loxp	CACAAAAACAGGTT AAACCCAG	AGCACATAGGAGGCAGAGAC	64 ̊C
Apc loxp	GAGAAACCCTGTCTCGAAAAAA	AGTGCTGTTTCTATGAGTCAAC	60 ̊C
